# Supplementary material for: Key Genes of the Immune System and Predisposition to Acquired Hemophilia A: Evidence from a Spanish Cohort of 49 Patients Using Next-Generation Sequencing
Source: Int J Mol Sci. 2023 Nov 15;24(22):16372. doi: 10.3390/ijms242216372 (PMC10671092; doi:10.3390/ijms242216372)
Supplement: Supplementary file 1 [file ijms-24-16372-s001.zip]

Archive with 1 entries (1 files):
- ijms-2682710-supplementary.xlsx
