# Supplementary material for: Key Genes of the Immune System and Predisposition to Acquired Hemophilia A: Evidence from a Spanish Cohort of 49 Patients Using Next-Generation Sequencing
Source: Int J Mol Sci. 2023 Nov 15;24(22):16372. doi: 10.3390/ijms242216372 (PMC10671092; doi:10.3390/ijms242216372)
Supplement: Supplementary file 1 [file ijms-24-16372-s001.zip › ijms-2682710-supplementary.xlsx]

## Sheet: STable1
	Supplementary Table 1. Conditions associated with AHA in 49 patients.
	Condition	N	%
	Malignancy (All)	14	0.285714
	Malignancy	6	0.122449
	Malignancy and Autoimmune disease	2	0.0408163
	Malignancy, Autoimmune disease and Infection	1	0.0204082
	Malignancy and Incomplete autoimmune	4	0.0816327
	Malignancy, Incomplete autoimmune and Infection	1	0.0204082
	Autoimmune disease (All)	16	0.326531
	Autoimmune disease	11	0.22449
	Autoimmune disease and Malignancy	2	0.0408163
	Autoimmune disease and MGUS	1	0.0204082
	Autoimmune disease and IgG4 disease	1	0.0204082
	Autoimmune disease, Malignancy and Infection	1	0.0204082
	Incomplete autoimmune (All)	12	0.244898
	Incomplete autoimmune	5	0.102041
	Incomplete autoimmune and Malignancy	4	0.0816327
	Incomplete autoimmune and MGUS	2	0.0408163
	Incomplete autoimmune, Malignancy and Infection	1	0.0204082
	MGUS (All)	3	0.0612245
	MGUS and Autoimmune disease	1	0.0204082
	MGUS and Incomplete autoimmune	2	0.0408163
	Infection (All)	3	0.0612245
	Infection	1	0.0204082
	Infection, Malignancy and Autoimmune disease	1	0.0204082
	Infection, Malignancy and Incomplete autoimmune	1	0.0204082
	Endocrine pathology	1	0.0204082
	Pregnancy	3	0.0612245
	Dermatological pathology (All)	4	0.0816327
	Dermatological pathology and Autoimmune disease	3	0.0612245
	Dermatological pathology, Malignancy and Autoimmune disease	1	0.0204082
	N: number of patients; %: percentage over the entire sample of 49 AHA patients.
	As several patients show different associated conditions concomitantly, total percentages considering all patients in a specific category are also displayed, noted as ‘All’ .

## Sheet: STable2
	Supplementary Table 2. Frequencies of HLA class I alleles in 49 patients with AHA
	HLA-A	Allele count	Allele Freq (%)	HLA-B	Allele count	Allele Freq (%)	HLA-C	Allele count	Allele Freq (%)
	A*02:01	24	24.49	B*44:03	11	11.22	C*04:01	20	20.41
	A*01:01	13	13.27	B*07:02	8	8.16	C*07:01	12	12.24
	A*29:02	11	11.22	B*35:01	8	8.16	C*16:01	11	11.22
	A*11:01	9	9.18	B*27:05	7	7.14	C*05:01	10	10.20
	A*24:02	6	6.12	B*44:02	7	7.14	C*07:02	8	8.16
	A*02:05	4	4.08	B*08:01	6	6.12	C*02:02	6	6.12
	A*68:02	4	4.08	B*57:01	6	6.12	C*06:02	6	6.12
	A*03:01	3	3.06	B*14:02	5	5.10	C*08:02	5	5.10
	A*23:01	3	3.06	B*15:01	5	5.10	C*01:02	4	4.08
	A*26:01	3	3.06	B*18:01	4	4.08	C*12:03	4	4.08
	A*32:01	3	3.06	B*52:01	4	4.08	C*03:03	3	3.06
	A*33:01	3	3.06	B*35:08	3	3.06	C*03:04	3	3.06
	A*68:01	3	3.06	B*49:01	3	3.06	C*12:02	2	2.04
	A*30:02	2	2.04	B*51:01	3	3.06	C*02:10	1	1.02
	A*03:02	1	1.02	B*53:01	3	3.06	C*07:18	1	1.02
	A*24:29	1	1.02	B*35:03	2	2.04	C*14:02	1	1.02
	A*25:01	1	1.02	B*38:01	2	2.04	C*15:02	1	1.02
	A*29:01	1	1.02	B*40:01	2	2.04
	A*31:01	1	1.02	B*56:01	2	2.04
	A*33:03	1	1.02	B*15:03	1	1.02
	A*66:01	1	1.02	B*15:17	1	1.02
				B*27:03	1	1.02
				B*39:06	1	1.02
				B*50:01	1	1.02
				B*53:10	1	1.02
				B*58:01	1	1.02
	Freq: frequency.

## Sheet: STable3
	Supplementary Table 3. Frequencies of HLA class II alleles in 49 patients with AHA
	HLA-DRB1	Allele count	Allele Freq (%)	HLA-DQB1	Allele count	Allele Freq (%)	HLA-DPB1	Allele count	Allele Freq (%)
	DRB1*07:01	16	16.33	DQB1*03:01	21	21.43	DPB1*04:01:01G	34	34.69
	DRB1*01:01	10	10.20	DQB1*02:02	14	14.29	DPB1*02:01:02G	16	16.33
	DRB1*03:01	9	9.18	DQB1*05:01	12	12.24	DPB1*03:01:01G	13	13.27
	DRB1*11:02	7	7.14	DQB1*02:01	10	10.20	DPB1*04:02:01G	7	7.14
	DRB1*13:03	7	7.14	DQB1*03:02	8	8.16	DPB1*11:01:01G	6	6.12
	DRB1*13:01	6	6.12	DQB1*06:02	5	5.10	DPB1*01:01:01G	5	5.10
	DRB1*15:01	6	6.12	DQB1*06:03	5	5.10	DPB1*05:01:01G	3	3.06
	DRB1*11:01	5	5.10	DQB1*03:03	4	4.08	DPB1*17:01:01G	3	3.06
	DRB1*04:01	3	3.06	DQB1*04:02	4	4.08	DPB1*02:02:01G	2	2.04
	DRB1*04:04	3	3.06	DQB1*05:02	3	3.06	DPB1*09:01:01G	2	2.04
	DRB1*08:01	3	3.06	DQB1*06:01	3	3.06	DPB1*14:01:01G	2	2.04
	DRB1*12:01	3	3.06	DQB1*06:04	3	3.06	DPB1*06:01:01G	1	1.02
	DRB1*13:02	3	3.06	DQB1*03:09	2	2.04	DPB1*10:01:01G	1	1.02
	DRB1*15:02	3	3.06	DQB1*03:19	2	2.04	DPB1*13:01:01G	1	1.02
	DRB1*01:02	2	2.04	DQB1*05:03	2	2.04	DPB1*16:01:01G	1	1.02
	DRB1*03:199	2	2.04				DPB1*23:01:01G	1	1.02
	DRB1*04:02	2	2.04
	DRB1*11:04	2	2.04
	DRB1*14:54	2	2.04
	DRB1*04:03	1	1.02
	DRB1*08:04	1	1.02
	DRB1*11:03	1	1.02
	DRB1*16:01	1	1.02
	Freq: frequency.

## Sheet: STable4
	Supplementary Table 4. Frequencies of non-classical HLA class I alleles in 49 patients with AHA
	HLA-F	Allele count	Allele Freq (%)	HLA-G	Allele count	Allele Freq (%)
	F*01:01:01:08	27	27.55	G*01:01:01:01	25	25.51
	F*01:01:01:09	24	24.49	G*01:01:02:01	17	17.35
	F*01:01:01:01	21	21.43	G*01:01:01:04	11	11.22
	F*01:01:01:18	8	8.16	G*01:01:03:03	9	9.18
	F*01:01:02:07	5	5.10	G*01:06:01:01	8	8.16
	F*01:03:01:01	4	4.08	G*01:03:01:02	7	7.14
	F*01:01:02:01	2	2.04	G*01:04:01:01	7	7.14
	F*01:01:02:08	2	2.04	G*01:01:01:05	4	4.08
	F*01:01:02:09	2	2.04	G*01:04:04	3	3.06
	F*01:03:01:03	2	2.04	G*01:01:01:08	2	2.04
	F*01:01:02:03	1	1.02	G*01:01:22:01	2	2.04
				G*01:01:01:13	1	1.02
				G*01:01:14	1	1.02
				G*01:01:02:02	1	1.02
	Freq: frequency.

## Sheet: STable5
Supplementary Table 5. Frequencies of HLA class I-like alleles in 49 patients with AHA
MICA	Allele count	Allele Freq (%)	MICB	Allele count	Allele Freq (%)
MICA*004:01	17	17.35	MICB*005:02	54	55.10
MICA*002:01	14	14.29	MICB*004:01	14	14.29
MICA*008:01	13	13.27	MICB*002:01	12	12.24
MICA*008:04	10	10.20	MICB*008:01	6	6.12
MICA*007:01	7	7.14	MICB*003:01	5	5.10
MICA*017:01	7	7.14	MICB*005:03	3	3.06
MICA*009:01	5	5.10	MICB*014:01	2	2.04
MICA*010:01	5	5.10	MICB*028	1	1.02
MICA*011:01	5	5.10	MICB*005:06	1	1.02
MICA*016:01	3	3.06
MICA*018:01	3	3.06
MICA*001:01	2	2.04
MICA*012:01	2	2.04
MICA*006	1	1.02
MICA*009:02	1	1.02
MICA*049:01	1	1.02
MICA*052	1	1.02
MICA*129	1	1.02
Freq: frequency.

## Sheet: STable6
	Supplementary Table 6. Frequencies of KIR gene carriers among 47 patients with AHA
	Inhibitory genes			Activating genes			Pseudogenes
	Gene	N	Gene Freq (%)	Gene	N	Gene Freq (%)	Gene	N	Gene Freq (%)
	KIR2DL1	47	100.00	KIR2DS1	17	36.17	KIR2DP1	47	100.00
	KIR2DL2	22	46.81	KIR2DS2	22	46.81	KIR3DP1	47	100.00
	KIR2DL3	41	87.23	KIR2DS3	12	25.53
	KIR2DL4	47	100.00	KIR2DS4	47	100.00
	KIR2DL5	23	48.94	KIR2DS5	13	27.66
	KIR3DL1	45	95.74	KIR3DS1	18	38.30
	KIR3DL2	47	100.00
	KIR3DL3	46	97.87
	N: number of individuals carrying each KIR gene; Freq: frequency.

## Sheet: STable7
	Supplementary Table 7. Frequencies of the 13 unique KIR genotypes identified in 47 patients with AHA
	2DL1	2DL2	2DL3	2DL4	2DL5	2DP1	2DS1	2DS2	2DS3	2DS4	2DS5	3DL1	3DL2	3DL3	3DP1	3DS1	Haplotype *	Genotype ID *	N	Genotype Freq (%)
	1	0	1	1	0	1	0	0	0	1	0	1	1	1	1	0	AA	1	15	31.91
	1	0	1	1	1	1	1	0	0	1	1	1	1	1	1	1	Bx	2	9	19.15
	1	1	1	1	0	1	0	1	0	1	0	1	1	1	1	0	Bx	4	8	17.02
	1	1	1	1	1	1	0	1	1	1	0	1	1	1	1	0	Bx	5	3	6.38
	1	1	1	1	1	1	1	1	0	1	1	1	1	1	1	1	Bx	3	2	4.26
	1	1	1	1	1	1	1	1	1	1	0	1	1	1	1	1	Bx	7	2	4.26
	1	1	0	1	1	1	0	1	1	1	0	1	1	1	1	0	Bx	71	2	4.26
	1	1	1	1	1	1	1	1	1	1	1	1	1	1	1	1	Bx	6	1	2.13
	1	1	0	1	1	1	1	1	1	1	0	1	1	1	1	1	Bx	90	1	2.13
	1	1	0	1	1	1	0	1	1	1	0	1	1	1	1	1	Bx	94	1	2.13
	1	1	0	1	1	1	1	1	1	1	1	0	1	1	1	1	Bx	297	1	2.13
	1	0	1	1	0	1	0	0	0	1	0	1	1	0	1	0	AA	407	1	2.13
	1	1	0	1	1	1	1	1	1	1	0	0	1	1	1	1	BX	522	1	2.13
	N: number of individuals carrying each KIR gene; Freq: frequency of carriers. * Haplotype and Genotype ID assigned by the Allele Frequency Net Database (http://www.allelefrequencies.net).

## Sheet: STable8
	Supplementary Table 8. Frequencies of KLRK1 genotypes in 49 patients with AHA
	Genomic location	HGVSc	Rs1049174 genotype	Haplotype combination	N	Freq (%)
	chr12:10,525,365	c.*348C>G	WT (CC)	HNK/HNK	0	0.00
	chr12:10,525,365	c.*348C>G	Het (CG)	HNK/LNK	29	59.18
	chr12:10,525,365	c.*348C>G	Hom (GG)	,	20	40.82
	N: number of individuals; Freq: frequency of carriers; WT: wild-type; Het: heterozygous; Hom: homozygous.

## Sheet: STable9
Supplementary Table 9. Demographic and clinical features of AHA patients in previous studies
Clinical and demographic features
	AHASR, 2014-2020. Mingot-Castellano M et al., 2021b	KWARK Registry, 1992-2018. Schep SJ et al., 2021.	CHARMS, 1990-2016. Jayakar JP et al., 2018.	GTH-AH 01/2010 study. Tiede A et al., 2015.	HTRS Registry, 2000-2011. Kessler CM et al., 2016	EACH2 Registry, 2003-2008. Knoebl P et al., 2012.	UKHCDO, 2001-2003. Collins PW et al., 2007.	215 AHA patients. Green and Lechner, 1981.	SACHA, 2001-2005. Borg JY et al., 2013.	20 AHA studies, 1985-2002. Delgado et al., 2003.	HFHS, 2007-2018. Onwubiko I et al., 2020.
Patientsa	154	143	40	102	166	501	172	215	82	234	25
Sex, n (%)
Female	43.7	68 (47.6)	13 (32)	43 (42)	83 (53.2)	46.9	70 (57.4)	97 (47.3)	32 (39)	129 (55)	12 (48)
Male	56.3	75 (52.4)	27 (68)	59 (58)	73 (46.8)	53.1	52 (42.6)	108 (52.7)	50 (61)	105 (45)	13 (52)
Age at diagnosis (years)
Mean (SD or range)	NA	NA	NA	NA	65.3	NA	NA	NA	NA	NA	NA
Median (IQR or range)	74 (64-83)	73 (60‐79)	68	74	70	73.9 (61.4 -80.4)	78 (2 - 98)	NA	76.7	64 (8 - 93)	73.5
Associated conditionc, n(%)
Idiopathic	64 (44.1)	82 (63.1)	25 (63)	68 (67)	55.9	260 (51.9)	95 (63.3)	82 (46.1)	45 (55)	135 (57.7)	13 (52)
Known associated condition	89 (55.9)	48 (36.9)	NA	38 (38)	44.1	241 (48.1)	77 (36.7)	96 (53.9)	37 (45)	99 (42,3)	12 (48)
Malignancy	15 (10.3)	24 (18.5)	NA	13 (13)	21 (14.5)	59 (11.8)	22 (14.7)	12 (6.7)	16 (19.5)	43 (18.4)	8 (32)
Autoimmune disease	46 (31.7)	13 (10.0)	NA	20 (20)	41 (28.4)	67 (13.4)	25 (16.7)	32 (18)	12 (15)	22 (9.4)	2 (8)
Infection	NA	3 (2.3)	NA	NA	NA	19 (3.8)	NA	NA	NA	NA	2 (8)
Pregnancy	9 (6.2)	6 (4.6)	NA	5 (5)	5 (3.4)	42 (8.4)	3 (2.0)	13 (7.3)	6 (7.3)	34 (14.5)	0 (0)
Inhibitor titer at diagnosis (BU/mL)
Median (IQR or range)	16.00 (5.5-42.4)	20.5 (7.7‐58.8)	NA	19	NA	12.8 (4.3 - 42.4)	13 (4 - 38)	NA	16	10 (0.9 - 32,000)	30
Inhibitor titer category at diagnosis, n(%)
0 to ≤10 BU/mL	54 (37.2)	NA	NA	NA	NA	225 (44.9)	9 (6.3)	NA	NA	NA	NA
>10 to ≤100 BU/mL	76 (52.4)	NA	NA	NA	NA	214 (42.7)	119 (80.6)	NA	NA	NA	NA
>100 to ≤1000 BU/mL	11 (7.6)	NA	NA	NA	NA	62 (12.4)	16 (11.1)	NA	NA	NA	NA
FVIII:C at diagnosis (IU/dL)
Median (IQR or range)	1.9 (0.6-4.7)	2.0 (0.0‐6.0)	NA	1.4	NA	2 (1 - 5)	3 (1.7 - 7)	NA	2	2 (0 - 30)	1
FVIII level category at diagnosis, n(%)
Severe (≤1 IU/dL)	38 (28.1)	NA	NA	NA	NA	89 (17.8)	46 (29.9)	NA	16 (19.5)	NA	NA
Moderate (>1 to ≤5 IU/dL)	70 (51.8)	NA	NA	NA	NA	290 (57.9)	56 (36.4)	NA	44 (53.7)	NA	NA
Mild (>6 to ≤50 IU/dL)	27 (20.0)	NA	NA	NA	NA	122 (24.3)	52 (33.8)	NA	21 (25.6)	NA	NA
Cause of bleeding at onset, n(%)
Spontanous	NA	NA	NA	NA	NA	367 (77.4)	NA	NA	NA	NA	NA
Surgery	NA	NA	NA	NA	NA	39 (8.2)	NA	NA	NA	NA	NA
Trauma	NA	NA	NA	NA	NA	40 (8.4)	NA	NA	NA	NA	NA
Peripartum	NA	NA	NA	NA	NA	17 (3.6)	NA	NA	NA	NA	NA
Hemoglobin (g/dL)
Median (IQR or range)	NA	9.2 (7.7‐11.3)	NA	NA	NA	9.0 (7.5-11.3)	NA	NA	6.1 (3.3-12.7)	NA	7.5 (3.8-13.5)
aPTT (s)
Median (IQR or range)	NA	NA	NA	NA	NA	NA	NA	NA	NA	NA	80 (44-125)
Remission status, n(%)
Complete	112 (84.2)	83 (61)	29 (73)	62 (61)	NA	365 (72.6)	102 (71)	NA	NA	NA	NA
Partial	NA	19 (14)	NA	NA	NA	63 (12.6)	NA	NA	NA	NA	NA
No remission	21 (15.8)	34 (25)	NA	NA	NA	47 (9.4)	NA	NA	NA	NA	NA
Exitus, n(%)
Overal mortality	36 (23.8)	52 (38.2)	2 (5)	34 (33)	NA	100 (20)	NA	NA	27 (33)	46 (20)	12 (48)
AHA cases	20 (55.6)	12 (8.8)	NA	20 (19.6)	NA	32 (6.4)	NA	NA	13 (15.9)	26 (11)	2 (8)
Non-AHA cases	16 (44.4)	22 (16.2)	2 (5)	14 (13.7)	NA	84 (16.8)	NA	NA	14 (17.3)	NA	7 (28)
AHA, Acquired Hemophilia A; n, number of patients; NA, not available; SD, standard deviation; IQR, interquartile range; BU, Bethesda units; FVIII, factor VIII.
Data are extracted directly from reports.
Multi-center studies or systematic reviews may include other works of the table.
aPercentages may be calculated based on the effective sample, which number of patients may differ from the initial number displayed in the 'Patients' cell of this table.
bIncludes patients from the present work.
cFor a meaningful comparison with the present study, it should be noted that each study may have applied different criteria to distribute patients into disease categories.
References:
Mingot-Castellano ME, Pardos-Gea J, Haya S, Bastida-Bermejo JM, Tàssies D, Marco-Rico A, Núñez R, García-Candel F, de Mora MF, Soto I, Álvarez-Román MT, Asenjo S, Carrasco M, Lluch-García R, Martín-Antorán JM, Rodríguez-Alén A, Roselló E, Torres-Miñana L, Marcellini-Antonio S, Moretó-Quinana A, Rodríguez-García JA, Aguinaco-Culebras R, Alonso-Escobar N, Cervero-Santiago C, Fernández-Mosteirín N, …
Schep SJ, van Dijk WEM, Beckers EAM, Meijer K, Coppens M, Eikenboom J, Leebeek FWG, van Vulpen LFD, Fischer KF, Schutgens REG; Dutch Society of Haemophilia Treaters, The Netherlands. Treatment of acquired hemophilia A, a balancing act: results from a 27-year Dutch cohort study. Am J Hematol. 2021 Jan;96(1):51-59. doi: 10.1002/ajh.26009. Epub 2020 Oct 10. PMID: 32974947; PMCID: PMC7756759.
Jayakar JP, O'Neill N, Yan M, Nisenbaum R, Garvey MB, Teitel J, Sholzberg M. Retrospective review of Acquired Haemophilia A from the largest Canadian Haemophilia treatment centre. Haemophilia. 2018 Sep;24(5):e383-e387. doi: 10.1111/hae.13598. Epub 2018 Aug 16. PMID: 30112783.
Tiede A, Klamroth R, Scharf RE, Trappe RU, Holstein K, Huth-Kühne A, Gottstein S, Geisen U, Schenk J, Scholz U, Schilling K, Neumeister P, Miesbach W, Manner D, Greil R, von Auer C, Krause M, Leimkühler K, Kalus U, Blumtritt JM, Werwitzke S, Budde E, Koch A, Knöbl P. Prognostic factors for remission of and survival in acquired hemophilia A (AHA): results from the GTH-AH 01/2010 study. Blood. 2015…
Kessler CM, Ma AD, Al-Mondhiry HA, Gut RZ, Cooper DL. Assessment of acquired hemophilia patient demographics in the United States: the Hemostasis and Thrombosis Research Society Registry. Blood Coagul Fibrinolysis. 2016 Oct;27(7):761-769. doi: 10.1097/MBC.0000000000000582. PMID: 27467981; PMCID: PMC5054949.
Knoebl P, Marco P, Baudo F, Collins P, Huth-Kühne A, Nemes L, Pellegrini F, Tengborn L, Lévesque H; EACH2 Registry Contributors. Demographic and clinical data in acquired hemophilia A: results from the European Acquired Haemophilia Registry (EACH2). J Thromb Haemost. 2012 Apr;10(4):622-31. doi: 10.1111/j.1538-7836.2012.04654.x. PMID: 22321904.
Collins PW, Hirsch S, Baglin TP, Dolan G, Hanley J, Makris M, Keeling DM, Liesner R, Brown SA, Hay CR; UK Haemophilia Centre Doctors' Organisation. Acquired hemophilia A in the United Kingdom: a 2-year national surveillance study by the United Kingdom Haemophilia Centre Doctors' Organisation. Blood. 2007 Mar 1;109(5):1870-7. doi: 10.1182/blood-2006-06-029850. Epub 2006 Oct 17. PMID: 17047148.
Green D, Lechner K. A survey of 215 non-hemophilic patients with inhibitors to Factor VIII. Thromb Haemost. 1981 Jun 30;45(3):200-3. PMID: 6792737.
Borg JY, Guillet B, Le Cam-Duchez V, Goudemand J, Lévesque H; SACHA Study Group. Outcome of acquired haemophilia in France: the prospective SACHA (Surveillance des Auto antiCorps au cours de l'Hémophilie Acquise) registry. Haemophilia. 2013 Jul;19(4):564-70. doi: 10.1111/hae.12138. Epub 2013 Apr 10. PMID: 23574453.
Delgado J, Jimenez-Yuste V, Hernandez-Navarro F, Villar A. Acquired haemophilia: review and meta-analysis focused on therapy and prognostic factors. Br J Haematol. 2003 Apr;121(1):21-35. doi: 10.1046/j.1365-2141.2003.04162.x. PMID: 12670328.
Onwubiko I, Kasperek G, Laforest RA, Philip SG, Kuriakose P, Otrock ZK. Predictors of response and outcome of patients with acquired haemophilia A. Haemophilia. 2020 Sep;26(5):e244-e246. doi: 10.1111/hae.14054. Epub 2020 May 29. PMID: 32469118.
